# Supplementary material for: Fabrication of Highly Photostable Polystyrene Films Embedded with Organometallic Complexes
Source: Polymers (Basel). 2022 Mar 3;14(5):1024. doi: 10.3390/polym14051024 (PMC8914741; doi:10.3390/polym14051024)
Supplement: Supplementary file 1 [file polymers-14-01024-s001.zip]

Archive with 1 entries (1 files):
- polymers-1604018-supplementary.pdf
